# Supplementary material for: Intrapleural Administration With Rh-Endostatin and Chemical Irritants in the Control of Malignant Pleural Effusion: A Systematic Review and Meta-Analysis
Source: Front Oncol. 2021 Aug 3;11:649999. doi: 10.3389/fonc.2021.649999 (PMC8369576; doi:10.3389/fonc.2021.649999)
Supplement: Supplementary file 1 [file DataSheet_1.zip]

Archive with 6 entries (6 files):
- Supplementary Material 1.DOC
- Supplementary Material 2-3.docx
- Supplementary Material 4.docx
- Supplementary Material 5.docx
- Supplementary Material 6A.docx
- Supplementary Material 6B.docx
